# Supplementary material for: An Overlooked Hepcidin–Cadmium Connection
Source: Int J Mol Sci. 2022 Dec 7;23(24):15483. doi: 10.3390/ijms232415483 (PMC9779829; doi:10.3390/ijms232415483)
Supplement: Supplementary file 1 [file ijms-23-15483-s001.zip]

Archive with 1 entries (1 files):
- ijms-1997898-supplementary.pdf
